# Supplementary material for: Genetic Diversity Analysis and Polyploid Induction Identification of Idesia polycarpa
Source: Plants (Basel). 2024 Dec 3;13(23):3394. doi: 10.3390/plants13233394 (PMC11644141; doi:10.3390/plants13233394)
Supplement: Supplementary file 1 [file plants-13-03394-s001.zip]

Archive with 1 entries (1 files):
- plants-3314789-supplementary.pdf
